# Supplementary material for: Nrf2 Activation Attenuates Acrylamide-Induced Neuropathy in Mice
Source: Int J Mol Sci. 2021 Jun 1;22(11):5995. doi: 10.3390/ijms22115995 (PMC8199319; doi:10.3390/ijms22115995)
Supplement: Supplementary file 1 [file ijms-22-05995-s001.zip]

Archive with 1 entries (1 files):
- ijms-1246267-supplementary.pdf
